# Supplementary material for: Differential Gene Expression and Protein Phosphorylation as Factors Regulating the State of the Arabidopsis SNX1 Protein Complexes in Response to Environmental Stimuli
Source: Front Plant Sci. 2016 Sep 26;7:1456. doi: 10.3389/fpls.2016.01456 (PMC5035748; doi:10.3389/fpls.2016.01456)
Supplement: Supplementary file 1 [file Table_1.XLSX]

## Sheet: S1 Predicted SNX1-interactome
List of the predicted SNX1-interacting proteins (http://bar.utoronto.ca/interactions/cgi-bin/arabidopsis_interactions_viewer.cgi)
AGI code	Annotation	Interolog Confidence Value	Interolog Confidence	Pearson Correlation Coefficient	Protein 2 Subcellular Localisation	Saccharomyces cerevisiae	Saccharomyces pombe	Worm	Fly	Human	Mouse	E.coli	Total hits	Number of species
At1g04750	AT VAMP7B_ATVAMP721_VAMP721_VAMP7B__vesicle-associated membrane protein 721	1	Low	0.896	plasma membrane;golgi;cytosol	1	0	0	0	0	0	0	1	1
At1g17070	STIPL1__GC-rich sequence DNA-binding factor-like protein with Tuftelin interacting domain	1	Low	0.829	nucleus	1	0	0	0	0	0	0	1	1
At1g21720	PBC1__proteasome beta subunit C1	1	Low	0.771	unclear;vacuole;cytosol;nucleus;plasma membrane	0	0	1	0	0	0	0	1	1
At1g31780		1	Low	0.721	cytosol	1	0	0	0	0	0	0	1	1
At1g60490	ATVPS34_PI3K_VPS34__vacuolar protein sorting 34	1	Low	0.763	N/A	0	1	0	0	0	0	0	1	1
At1g72340	NagB/RpiA/CoA transferase-like superfamily protein	1	Low	0.574	cytosol	1	0	0	0	0	0	0	1	1
At2g22290	ATRAB-H1D_ATRAB6_ATRABH1D_RAB-H1D_RABH1d__RAB GTPase homolog H1D	1	Low	0.104	plasma membrane;mitochondrion	1	0	0	0	0	0	0	1	1
At2g33120	ATVAMP722_SAR1_VAMP722__synaptobrevin-related protein 1	1	Low	0.462	unclear;plasma membrane;golgi;cytosol;vacuole	1	0	0	0	0	0	0	1	1
At2g37020	Translin family protein	2	Medium	0.76	plastid;mitochondrion;cytosol	0	0	0	2	0	0	0	2	1
At2g37550	AGD7_ASP1__ARF-GAP domain 7	1	Low	0.515	golgi;nucleus;cytosol	1	0	0	0	0	0	0	1	1
At2g44610	ATRAB6A_ATRABH1B_RAB6_RAB6A__Ras-related small GTP-binding family protein	1	Low	0.693	golgi;cytosol;vacuole;plastid;plasma membrane	1	0	0	0	0	0	0	1	1
At3g01280	ATVDAC1_VDAC1__voltage dependent anion channel 1	1	Low	0.732	mitochondrion;vacuole;unclear;plastid;plasma membrane	1	0	0	0	0	0	0	1	1
At3g47810	ATVPS29_MAG1_VPS29__Calcineurin-like metallo-phosphoesterase superfamily protein	1	Low	0.684	cytosol	0	0	0	0	0	0	0	1	1
At3g56640	SEC15A__exocyst complex component sec15A	1	Low	0.644	cytosol;plasma membrane	1	0	0	0	0	0	0	1	1
At3g57990		1	Low	0.546	vacuole;plasma membrane	1	0	0	0	0	0	0	1	1
At3g58730	vacuolar ATP synthase subunit D (VATD) / V-ATPase D subunit / vacuolar proton pump D subunit (VATPD)	1	Low	0.48	vacuole;plastid;plasma membrane;golgi	1	0	0	0	0	0	0	1	1
At3g60840	MAP65-4__microtubule-associated protein 65-4	2	Medium	0.653	cytoskeleton;vacuole;nucleus	0	0	0	2	0	0	0	2	1
At4g01100	ADNT1__adenine nucleotide transporter 1	1	Low	0.594	vacuole;unclear;plasma membrane;mitochondrion;plastid	1	0	0	0	0	0	0	1	1
At4g13980	AT-HSFA5_HSFA5__winged-helix DNA-binding transcription factor family protein	1	Low	0.354	nucleus;cytosol	1	0	0	0	0	0	0	1	1
At4g23570	SGT1A__phosphatase-related	1	Low	0.294	nucleus	1	0	0	0	0	0	0	1	1
At5g06140	ATSNX1_SNX1__sorting nexin 1	4	Medium	1	golgi;cytosol	0	0	0	0	2	0	0	2	1
At5g07120	SNX2b__sorting nexin 2B	4	Medium	N/A	golgi;cytosol	0	0	0	0	2	0	0	2	1
At5g10260	AtRABH1e_RABH1e__RAB GTPase homolog H1E	1	Low	0.02	N/A	1	0	0	0	0	0	0	1	1
At5g46860	ATSYP22_ATVAM3_SGR3_SYP22_VAM3__Syntaxin/t-SNARE family protein	2	Medium	0.857	vacuole;endoplasmic reticulum;plasma membrane;golgi;cytosol	0	0	0	2	0	0	0	2	1
At5g63400	ADK1__adenylate kinase 1	1	Low	0.743	vacuole;unclear;plasma membrane;mitochondrion;plastid	1	0	0	0	0	0	0	1	1

## Sheet: S2 List of coexpressed genes
List of genes coexpressed with SNX1 and genes encoding SNX1-interactors
Input:
AGI code	Description
At1g79610	NXH6
At2g20190	CLASP
At2g30330	BLOS1
At4g33240	FAB1A
At5g04200	MC9
At5g06140	SNX1
At5g07120	SNX2b
At5g49550	BLOS2
At5g58440	SNX2a
Output:
AGI code	Description
At1g11190	bifunctional nuclease i
At1g12640	MBOAT (membrane bound O-acyl transferase) family protein
At1g26820	ribonuclease 3
At1g29990	prefoldin 6
At1g48140	dolichol-phosphate mannosyltransferase-related
At1g54710	homolog of yeast autophagy 18 (ATG18) H
At1g61210	Transducin/WD40 repeat-like superfamily protein
At1g61780	postsynaptic protein-related
At1g64750	deletion of SUV3 suppressor 1(I)
At1g73790	Protein of unknown function (DUF3743)
At1g79070	SNARE-associated protein-related
At2g14095
At2g18740	Small nuclear ribonucleoprotein family protein
At2g20050	protein serine/threonine phosphatases;protein kinases;catalytics;cAMP-dependent protein kinase regulators;ATP binding;protein serine/threonine phosphatases
At2g27900
At2g31260	autophagy 9 (APG9)
At2g32415	Polynucleotidyl transferase, ribonuclease H fold protein with HRDC domain
At2g34160	Alba DNA/RNA-binding protein
At2g34790	FAD-binding Berberine family protein
At2g38020	vacuoleless1 (VCL1)
At2g41790	Insulinase (Peptidase family M16) family protein
At2g43160	ENTH/VHS family protein
At2g43210	Ubiquitin-like superfamily protein
At2g44260	Plant protein of unknown function (DUF946)
At3g03720	cationic amino acid transporter 4
At3g05670	RING/U-box protein
At3g13330	proteasome activating protein 200
At3g14270	phosphatidylinositol-4-phosphate 5-kinase family protein
At3g15180	ARM repeat superfamily protein
At3g18430	Calcium-binding EF-hand family protein
At3g23540	alpha/beta-Hydrolases superfamily protein
At3g45010	serine carboxypeptidase-like 48
At3g49100	Signal recognition particle, SRP9/SRP14 subunit
At3g50590	Transducin/WD40 repeat-like superfamily protein
At3g52820	purple acid phosphatase 22
At3g54860	Sec1/munc18-like (SM) proteins superfamily
At3g62450
At4g04460	Saposin-like aspartyl protease family protein
At4g10940	RING/U-box protein
At4g18425	Protein of unknown function (DUF679)
At4g18550	alpha/beta-Hydrolases superfamily protein
At4g29735
At4g35570	high mobility group B5
At4g38600	HEAT repeat ;HECT-domain (ubiquitin-transferase)
At4g38760	Protein of unknown function (DUF3414)
At5g02310	proteolysis 6
At5g03440
At5g03510	C2H2-type zinc finger family protein
At5g09740	histone acetyltransferase of the MYST family 2
At5g15400	U-box domain-containing protein
At5g24710	Transducin/WD40 repeat-like superfamily protein
At5g43560	TRAF-like superfamily protein
At5g44170	S-adenosyl-L-methionine-dependent methyltransferases superfamily protein
At5g45010	DSS1 homolog on chromosome V
At5g53650
At5g57860	Ubiquitin-like superfamily protein
At5g65520	Tetratricopeptide repeat (TPR)-like superfamily protein

## Sheet: S3 Coexpression GO enrichments
GO-terms enrichment in the coexpression network of genes encoding SNX1-interactors (see Figure 2 in the main text)
GO enrichment - full network
GO ID	GO Name	p-value	AGI codes
GO:0007033	vacuole organization	0.00042	At2g38020 / At3g14270 / At3g54860 / At4g33240 / At1g54710
GO enrichment - Group 1
GO ID	GO Name	p-value	AGI codes
GO:0007033	vacuole organization	0.00042	At2g38020 / At3g14270 / At3g54860 / At4g33240 / At1g54710
GO enrichment - Group 2
GO ID	GO Name	p-value	AGI codes
GO:0007033	vacuole organization	0.02243	At4g33240 / At1g54710
GO:0006914	autophagy	0.03158	At2g31260 / At1g12640
GO:0042631	cellular response to water deprivation	0.03359	At1g12640 / At1g54710
GO:0006629	lipid metabolic process	0.04474	At2g31260 / At4g33240 / At1g12640 / At1g54710
GO enrichment - Group 3
GO ID	GO Name	p-value	AGI codes
GO:0005829	cytosol	0.0191	At2g18740 / At2g34160 / At4g35570 / At1g29990

## Sheet: S4 Proteomic analysis
Availability of SNX1-interacting proteins in published proteomic data (according to http://ppdb.tc.cornell.edu/dbsearch/searchsample.aspx)
AGI number	Protein name	PubMed ID	Short desciption of the study
AT2G20190.1	CLASP	17317660	(Plasma Membrane proteome)
AT2G20190.1	CLASP	18463617	(suspension cells-phosphorylated proteins)
AT2G20190.1	CLASP	19200160	(flower-stage 12)
AT2G20190.1	CLASP	19525416	(leaf (wt and clpr4-1 mutant))
AT2G20190.1	CLASP	19376835	(leaf phosphoproteins)
AT2G20190.1	CLASP	19114538	(guard cells Arabidopsis leaf)
AT2G20190.1	CLASP	22060019	(phosphoproteome - N-starved seedlings)
AT2G20190.1	CLASP	21533090	(plasmodesmata-crude)
AT2G20190.1	CLASP	21166475	(cytosolic-fractions-crude)
AT2G20190.1	CLASP	20733066	(phosphoproteome-ABA-leaf)
AT2G20190.1	CLASP	21173025	(root proteome)
AT2G20190.1	CLASP	21768351	(Leaf-Phosphoproteome)
AT2G20190.1	CLASP	21433285	(Crude microsomes cell_cultures)
AT2G20190.1	CLASP	21433285	(purified Plasma membrane -cell_cultures)
AT2G30330.1	BLOS1	21173025	(root proteome)
AT5G06140.1	SNX1	18463617	(suspension cells-phosphorylated proteins)
AT5G06140.1	SNX1	20118269	(developing seeds)
AT5G06140.1	SNX1	19525416	(leaf (wt and clpr4-1 mutant))
AT5G06140.1	SNX1	19376835	(leaf phosphoproteins)
AT5G06140.1	SNX1	20706207	(contaminants cell cycle interactome (cell culture))
AT5G06140.1	SNX1	21166475	(cytosolic-fractions-crude)
AT5G06140.1	SNX1	21166475	(cytosol-enriched&curated)
AT5G06140.1	SNX1	21173025	(root proteome)
AT5G06140.1	SNX1	21768351	(Leaf-Phosphoproteome)
AT5G07120.1	SNX2b	18463617	(suspension cells-phosphorylated proteins)
AT5G07120.1	SNX2b	19376835	(leaf phosphoproteins)
AT5G07120.1	SNX2b	21166475	(cytosolic-fractions-crude)
AT5G07120.1	SNX2b	20733066	(phosphoproteome-ABA-leaf)
AT5G07120.1	SNX2b	21173025	(root proteome)
AT5G07120.1	SNX2b	21768351	(Leaf-Phosphoproteome)
AT5G58440.1	SNX2a	18463617	(suspension cells-phosphorylated proteins)
AT5G58440.1	SNX2a	19525416	(wt and clpr4-1 mutant))
AT5G58440.1	SNX2a	19376835	(leaf phosphoproteins)
AT5G58440.1	SNX2a	19114538	(guard cells Arabidopsis leaf)
AT5G58440.1	SNX2a	21166475	(cytosolic-fractions-crude)
AT5G58440.1	SNX2a	21166475	(cytosol-enriched&curated)
AT5G58440.1	SNX2a	21173025	(root proteome)
AT5G58440.1	SNX2a	21768351	(Leaf-Phosphoproteome)

## Sheet: S5 Known phosphopeptides
List of experimentally-identified phosphopeptides of SNX1 and SNX1 interactors		Detailed description of each category is available on http://phosphat.uni-hohenheim.de/background.html
AGI code	Description	Species	Peptide	Modified peptide	Precursor	Charge	no_pSTY	Bins	PubMed	Search engine	Score	ppm	Treatment	CellCompartment	Instrument	Enrichment	Tissue	Genotype	uniprot
AT1G79610.1	ATNHX6, NHX6; Na+/H+ antiporter 6	Arabidopsis thaliana	SAASFTELDR	SAA(pS)FTELDR	588.75	2	1	34.14	18463617	Mascot	46	-1.28		total	LTQ-Orbitrap	cell culture	TiO2	col-0	Q8RWU6
AT1G79610.1	ATNHX6, NHX6; Na+/H+ antiporter 6	Arabidopsis thaliana	SAASFTELDR	(s)AA(s)FTELDR	588.75	2	1	34.14	18463617	Mascot	26	-1.02		total	LTQ-Orbitrap	cell culture	TiO2	col-0	Q8RWU6
AT1G79610.1	ATNHX6, NHX6; Na+/H+ antiporter 6	Arabidopsis thaliana	SAASFTELDR	(s)AA(s)FTELDR	588.75	2	1	34.14	20466843	Mascot	26	0.455726			LTQ-Orbitrap	cell culture	HAMMOC / IMAC	col-0	Q8RWU6
AT1G79610.1	ATNHX6, NHX6; Na+/H+ antiporter 6	Arabidopsis thaliana	SAASFTELDR	SAA(pS)FTELDR	588.75	2	1	34.14	20466843	Mascot	46	0.455726			LTQ-Orbitrap	cell culture	HAMMOC / IMAC	col-0	Q8RWU6
AT1G79610.1	ATNHX6, NHX6; Na+/H+ antiporter 6	Arabidopsis thaliana	YMTSYDDEDTPPGSGFR	YMTSYDDED(pT)PPGSGFR	960.351	2	1	34.14	19245862	Sequest	1.75			enriched nuclei	LTQ	seedlings	Ga2+	col-0	Q8RWU6
AT1G79610.1	ATNHX6, NHX6; Na+/H+ antiporter 6	Arabidopsis thaliana	YMTSYDDEDTPPGSGFR	YMTSYDDED(pT)PPGSGFR	1009.74	2	1	34.14	19245862	Mascot	71.2			enriched nuclei	LTQ	seedlings	Ga2+	col-0	Q8RWU6
AT2G20190.1	ATCLASP, CLASP; CLIP-associated protein	Arabidopsis thaliana	IKSYDPSDAIGTSSEEGYAGASKK	IK(s)(y)DP(s)DAIG(t)(s)(s)EEG(y)AGA(s)KK	847.719	3	1	35.1	19376835	Mascot	75.48	-0.693986		total	LTQ-Orbitrap	seedlings	TiO2 or Fe-IMAC	col-0	Q8RWY6
AT2G20190.1	ATCLASP, CLASP; CLIP-associated protein	Arabidopsis thaliana	YSGGSIDSDSGR	Y(pS)GGSIDSDSGR	712.794	2	1	35.1	25561503	Mascot	55.81	0.1201	ionizing radiation	total protein	LTQ-Orbitrap Velos	rosette	IMAC / TiO2	atm atr	Q8RWY6
AT2G20190.1	ATCLASP, CLASP; CLIP-associated protein	Arabidopsis thaliana	HASPSVR	HA(pS)PSVR	417.19	2	1	35.1	19341826	Mascot	36.74	-7.41296			LTQ-Orbitrap	leaf	TiO2		Q8RWY6
AT2G20190.1	ATCLASP, CLASP; CLIP-associated protein	Arabidopsis thaliana	YSGGSIDSDSGR	YSGG(pS)IDSDSGR	955.384	2	1	35.1	23328941	Mascot	30		auxin	total protein	LTQ-Orbitrap	roots	Ti4+	col-0	Q8RWY6
AT2G20190.1	ATCLASP, CLASP; CLIP-associated protein	Arabidopsis thaliana	SYDPSDAIGTSSEEGYAGASK	SYDPSDAIGTS(pS)EEGYAGASK	1086.44	2	1	35.1	20466843	Mascot	67	-3.43848			LTQ-Orbitrap	cell culture	HAMMOC / IMAC	col-0	Q8RWY6
AT2G20190.1	ATCLASP, CLASP; CLIP-associated protein	Arabidopsis thaliana	YSGGSIDSDSGRK	Y(pS)GG(pS)ID(pS)DSGR(K*)	619.575	3	3	35.1	25561503	Mascot	15.59	-0.4056	ionizing radiation	total protein	LTQ-Orbitrap Velos	rosette	IMAC / TiO2	atm atr	Q8RWY6
AT2G20190.1	ATCLASP, CLASP; CLIP-associated protein	Arabidopsis thaliana	HASPSVR	HA(pS)PSVR	417.187	2	1	35.1	19376835	Mascot	36.83	0.0235118	end of day	total	LTQ-Orbitrap	rosette	TiO2 or Fe-IMAC	col-0	Q8RWY6
AT2G20190.1	ATCLASP, CLASP; CLIP-associated protein	Arabidopsis thaliana	DSDYTFASAGQNSISR	DSDYTFASAGQN(pS)ISR	648.282	3	1	35.1	25561503	Mascot	49	0.3909	ionizing radiation	total protein	LTQ-Orbitrap Velos	rosette	IMAC / TiO2	atm atr	Q8RWY6
AT2G20190.1	ATCLASP, CLASP; CLIP-associated protein	Arabidopsis thaliana	YSGGSIDSDSGR	YSGG(pS)IDSDSGR	712.794	2	1	35.1	25561503	Mascot	61.43	-0.8225	ionizing radiation	total protein	LTQ-Orbitrap Velos	rosette	IMAC / TiO2	atm atr	Q8RWY6
AT2G20190.1	ATCLASP, CLASP; CLIP-associated protein	Arabidopsis thaliana	SYDPSDAIGTSSEEGYAGASK	(s)(y)DP(s)DAIG(t)(s)(s)EEG(y)AGA(s)K	1086.44	2	1	35.1	21768351	Mascot	70.17	-2.33395	none	soluble fraction	LTQ-Orbitrap	rosette	IMAC / TiO2	stn8	Q8RWY6
AT2G20190.1	ATCLASP, CLASP; CLIP-associated protein	Arabidopsis thaliana	TGISSASDLLNPK	TGIS(pS)ASDLLNPK	691.832	2	1	35.1	23111157	Sequest	0.66257	0.0144671	nitrate starvation / nitrate resupply	total protein	LTQ	seedlings	Ti-IMAC	col-0	Q8RWY6
AT2G20190.1	ATCLASP, CLASP; CLIP-associated protein	Arabidopsis thaliana	SSSLDLGVDPPSSR	(s)(s)(s)LDLGVDPP(s)(s)R	748.836	2	1	35.1	19376835	Mascot	46.52	-0.948395		total	LTQ-Orbitrap	seedlings	TiO2 or Fe-IMAC	col-0	Q8RWY6
AT2G20190.1	ATCLASP, CLASP; CLIP-associated protein	Arabidopsis thaliana	SYDPSDAIGTSSEEGYAGASK	(s)(y)DP(s)DAIG(t)(s)(s)EEG(y)AGA(s)K	1086.44	2	1	35.1	21768351	Mascot	88.83	-2.70213	none	soluble fraction	LTQ-Orbitrap	rosette	IMAC / TiO2	col-0	Q8RWY6
AT2G20190.1	ATCLASP, CLASP; CLIP-associated protein	Arabidopsis thaliana	NGLNLTSVDSLEGR	NGLNLTSVD(pS)LEGR	777.86	2	1	35.1	20466843	Mascot	68	2.06889			LTQ-Orbitrap	cell culture	HAMMOC / IMAC	col-0	Q8RWY6
AT2G20190.1	ATCLASP, CLASP; CLIP-associated protein	Arabidopsis thaliana	TSPNGSSENIEILDDLSPPHLEK	(t)(s)PNGSSENIEILDDLSPPHLEK	858.07	3	1	35.1	20466843	Mascot	24	-5.444			LTQ-Orbitrap	cell culture	HAMMOC / IMAC	col-0	Q8RWY6
AT2G20190.1	ATCLASP, CLASP; CLIP-associated protein	Arabidopsis thaliana	TSPNGSSENIEILDDLSPPHLEK	T(pS)PNG(pS)SENIEILDDLSPPHLEK	1326.58	2	2	35.1	23776212	other		0.0153092	abscisic acid	soluble fraction	LTQ-Orbitrap	seedlings		snrk2.2/2.3/2.6	Q8RWY6
AT2G20190.1	ATCLASP, CLASP; CLIP-associated protein	Arabidopsis thaliana	SSSLDLGVDPPSSR	(pS)SSLDLGVDPPSSR	748.835	2	1	35.1	23776212	other		0.0140335	abscisic acid	soluble fraction	LTQ-Orbitrap	seedlings		snrk2.2/2.3/2.6	Q8RWY6
AT2G20190.1	ATCLASP, CLASP; CLIP-associated protein	Arabidopsis thaliana	SYDPSDAIGTSSEEGYAGASK	SYDPSDAIGT(s)(s)EEGYAGASK	1086.44	2	1	35.1	20466843	Mascot	78	-3.43848			LTQ-Orbitrap	cell culture	HAMMOC / IMAC	col-0	Q8RWY6
AT2G20190.1	ATCLASP, CLASP; CLIP-associated protein	Arabidopsis thaliana	TSPNGSSENIEILDDLSPPHLEK	TSPNG(s)SENIEILDDL(pS)PPHLEK	1326.57	2	2	35.1	20466843	Mascot	28	5.66896			LTQ-Orbitrap	cell culture	HAMMOC / IMAC	col-0	Q8RWY6
AT2G20190.1	ATCLASP, CLASP; CLIP-associated protein	Arabidopsis thaliana	SSSLDLGVDPPSSR	S(s)(s)LDLGVDPPSSR	748.84	2	1	35.1	20466843	Mascot	35	-6.59717			LTQ-Orbitrap	cell culture	HAMMOC / IMAC	col-0	Q8RWY6
AT2G20190.1	ATCLASP, CLASP; CLIP-associated protein	Arabidopsis thaliana	ENSLFGGDADITEK	EN(pS)LFGGDADITE(K*)	932.434	2	1	35.1	25561503	Mascot	84.68	-0.1355	ionizing radiation	total protein	LTQ-Orbitrap Velos	rosette	IMAC / TiO2	atm atr	Q8RWY6
AT2G20190.1	ATCLASP, CLASP; CLIP-associated protein	Arabidopsis thaliana	TSPNGSSENIEILDDLSPPHLEK	T(pS)PNGSSENIEILDDL(pS)PPHLEK	1326.58	2	2	35.1	23776212	other			abscisic acid	soluble fraction	LTQ-Orbitrap	seedlings		snrk2.2/2.3/2.6	Q8RWY6
AT2G20190.1	ATCLASP, CLASP; CLIP-associated protein	Arabidopsis thaliana	NGLNLTSVDSLEGR	NGLNLTSVD(pS)LEGR	777.861	2	1	35.1	18463617	Mascot	64	-1.16		total	LTQ-Orbitrap	cell culture	TiO2	col-0	Q8RWY6
AT2G20190.1	ATCLASP, CLASP; CLIP-associated protein	Arabidopsis thaliana	YSGGSIDSDSGR	YSGGSID(pS)DSGR	955.384	2	1	35.1	23328941	Mascot	30		auxin	total protein	LTQ-Orbitrap	roots	Ti4+	col-0	Q8RWY6
AT2G20190.1	ATCLASP, CLASP; CLIP-associated protein	Arabidopsis thaliana	SSSLDLGVDPPSSR	(s)(s)(s)LDLGVDPP(s)(s)R	748.835	2	1	35.1	19376835	Mascot	41.28	-0.00025533	end of night	total	LTQ-Orbitrap	rosette	TiO2 or Fe-IMAC	col-0	Q8RWY6
AT2G20190.1	ATCLASP, CLASP; CLIP-associated protein	Arabidopsis thaliana	SLDEQRSPK	(pS)LDEQRSPK	577.24	2	1	35.1		Mascot	17		nitrogen starvation / ammonium resupply	cytosol	LTQ-Orbitrap	cell culture	TiO2	col-0	Q8RWY6
AT2G20190.1	ATCLASP, CLASP; CLIP-associated protein	Arabidopsis thaliana	SSSLDLGVDPPSSR	(s)(s)(s)LDLGVDPP(s)(s)R	748.836	2	1	35.1	19376835	Mascot	41.69	-1.02852	end of day	total	LTQ-Orbitrap	rosette	TiO2 or Fe-IMAC	col-0	Q8RWY6
AT2G20190.1	ATCLASP, CLASP; CLIP-associated protein	Arabidopsis thaliana	SSSLDLGVDPPSSR	S(pS)SLDLGVDPPSSR	748.837	2	1	35.1	17317660	Mascot	54	2.1061	flg22	plasma membrane	LTQ-FT	cell culture	TiO2	col-0	Q8RWY6
AT2G20190.1	ATCLASP, CLASP; CLIP-associated protein	Arabidopsis thaliana	SSSLDLGVDPPSSR	SS(pS)LDLGVDPPSSR	748.835	2	1	35.1	23776212	other		0.0140335	abscisic acid	soluble fraction	LTQ-Orbitrap	seedlings		snrk2.2/2.3/2.6	Q8RWY6
AT2G20190.1	ATCLASP, CLASP; CLIP-associated protein	Arabidopsis thaliana	SSSLDLGVDPPSSR	(s)(s)(s)LDLGVDPP(s)(s)R	748.836	2	1	35.1	21768351	Mascot	49.42	-0.948395	none	soluble fraction	LTQ-Orbitrap	rosette	IMAC / TiO2	col-0	Q8RWY6
AT2G20190.1	ATCLASP, CLASP; CLIP-associated protein	Arabidopsis thaliana	SSSLDLGVDPPSSR	(s)(s)(s)LDLGVDPP(s)(s)R	748.836	2	1	35.1	21768351	Mascot	76.44	-0.948395	none	soluble fraction	LTQ-Orbitrap	rosette	IMAC / TiO2	stn8	Q8RWY6
AT2G20190.1	ATCLASP, CLASP; CLIP-associated protein	Arabidopsis thaliana	TGISSASDLLNPK	TGIS(pS)ASDLLNP(K*)	835.934	2	1	35.1	25561503	Mascot	76.53	0.0197	ionizing radiation	total protein	LTQ-Orbitrap Velos	rosette	IMAC / TiO2	atm atr	Q8RWY6
AT2G20190.1	ATCLASP, CLASP; CLIP-associated protein	Arabidopsis thaliana	NERSSLEESNDAR	NERS(pS)LEESNDAR	577.587	3	1	35.1	25561503	Mascot	39.16	-0.1019	ionizing radiation	total protein	LTQ-Orbitrap Velos	rosette	IMAC / TiO2	atm atr	Q8RWY6
AT2G20190.1	ATCLASP, CLASP; CLIP-associated protein	Arabidopsis thaliana	SYDPSDAIGTSSEEGYAGASK	SYDPSDAIGT(pS)(pS)EEGYAGASK	1126.42	2	2	35.1	20466843	Mascot	59	-0.506198			LTQ-Orbitrap	cell culture	HAMMOC / IMAC	col-0	Q8RWY6
AT2G20190.1	ATCLASP, CLASP; CLIP-associated protein	Arabidopsis thaliana	TSPNGSSENIEILDDLSPPHLEK	(pT)SPNG(pS)SENIEILDDLSPPHLEK	1326.58	2	2	35.1	23776212	other			abscisic acid	soluble fraction	LTQ-Orbitrap	seedlings		snrk2.2/2.3/2.6	Q8RWY6
AT2G20190.1	ATCLASP, CLASP; CLIP-associated protein	Arabidopsis thaliana	SSSLDLGVDPPSSR	(pS)SSLDLGVDPPSSR	748.835	2	1	35.1	23111157	Sequest	3.618	0.0140335	nitrate starvation / nitrate resupply	total protein	LTQ	seedlings	Ti-IMAC	col-0	Q8RWY6
AT2G20190.1	ATCLASP, CLASP; CLIP-associated protein	Arabidopsis thaliana	YSGGSIDSDSGR	YSGG(pS)ID(pS)DSGR	680.726	2	2	35.1	23111157	Sequest	0.71742	0.0124996	nitrate starvation / nitrate resupply	total protein	LTQ	seedlings	Ti-IMAC	col-0	Q8RWY6
AT2G20190.1	ATCLASP, CLASP; CLIP-associated protein	Arabidopsis thaliana	TSPNGSSENIEILDDLSPPHLEK	TSPNG(pS)SENIEILDDLSPPHLEK	1286.59	2	1	35.1	23776212	other			abscisic acid	soluble fraction	LTQ-Orbitrap	seedlings		snrk2.2/2.3/2.6	Q8RWY6
AT2G20190.1	ATCLASP, CLASP; CLIP-associated protein	Arabidopsis thaliana	DVNKGSER	DVN(K*)G(pS)ER	636.812	2	1	35.1	25561503	Mascot	34.05	-1.5082	ionizing radiation	total protein	LTQ-Orbitrap Velos	rosette	IMAC / TiO2	atm atr	Q8RWY6
AT2G20190.1	ATCLASP, CLASP; CLIP-associated protein	Arabidopsis thaliana	TSPNGSSENIEILDDLSPPHLEK	TSPNGS(pS)ENIEILDDLSPPHLEK	1286.59	2	1	35.1	23776212	other			abscisic acid	soluble fraction	LTQ-Orbitrap	seedlings		snrk2.2/2.3/2.6	Q8RWY6
AT2G20190.1	ATCLASP, CLASP; CLIP-associated protein	Arabidopsis thaliana	NGLNLTSVDSLEGR	NGLNLT(pS)VDSLEGR	955.384	2	1	35.1	23328941	Mascot	30		auxin	total protein	LTQ-Orbitrap	roots	Ti4+	col-0	Q8RWY6
AT2G20190.1	ATCLASP, CLASP; CLIP-associated protein	Arabidopsis thaliana	IKSYDPSDAIGTSSEEGYAGASKK	IK(s)(y)DP(s)DAIG(t)(s)(s)EEG(y)AGA(s)KK	847.406	3	1	35.1	19376835	Inspect	1.929			total	LTQ-Orbitrap	seedlings	TiO2 or Fe-IMAC	col-0	Q8RWY6
AT2G20190.1	ATCLASP, CLASP; CLIP-associated protein	Arabidopsis thaliana	SSSLDLGVDPPSSR	SS(pS)LDLGVDPPSSR	757.309	2	1	35.1	23328941	Mascot	21		auxin	total protein	LTQ-Orbitrap	roots	Ti4+	col-0	Q8RWY6
AT2G20190.1	ATCLASP, CLASP; CLIP-associated protein	Arabidopsis thaliana	IKSYDPSDAIGTSSEEGYAGASKK	IK(s)(y)DP(s)DAIG(t)(s)(s)EEG(y)AGA(s)KK	847.719	3	1	35.1	21768351	Mascot	93.94	-0.741172	none	membranes	LTQ-Orbitrap	rosette	IMAC / TiO2	stn8	Q8RWY6
AT2G20190.1	ATCLASP, CLASP; CLIP-associated protein	Arabidopsis thaliana	TSPNGSSENIEILDDLSPPHLEK	T(pS)PNGS(pS)ENIEILDDLSPPHLEK	1326.58	2	2	35.1	23776212	other			abscisic acid	soluble fraction	LTQ-Orbitrap	seedlings		snrk2.2/2.3/2.6	Q8RWY6
AT2G20190.1	ATCLASP, CLASP; CLIP-associated protein	Arabidopsis thaliana	TSPNGSSENIEILDDLSPPHLEK	T(pS)PNGSSENIEILDDLSPPHLEK	1286.59	2	1	35.1	23776212	other			abscisic acid	soluble fraction	LTQ-Orbitrap	seedlings		snrk2.2/2.3/2.6	Q8RWY6
AT2G20190.1	ATCLASP, CLASP; CLIP-associated protein	Arabidopsis thaliana	YSGGSIDSDSGRK	YSGG(pS)IDSDSGR(K*)	848.892	2	1	35.1	25561503	Mascot	52.19	-0.3376	ionizing radiation	total protein	LTQ-Orbitrap Velos	rosette	IMAC / TiO2	atm atr	Q8RWY6
AT2G20190.1	ATCLASP, CLASP; CLIP-associated protein	Arabidopsis thaliana	SSSLDLGVDPPSSR	(s)(s)(s)LDLGVDPP(s)(s)R	748.345	2	1	35.1	19376835	Inspect	1.58		end of night	total	LTQ-Orbitrap	rosette	TiO2 or Fe-IMAC	col-0	Q8RWY6
AT2G20190.1	ATCLASP, CLASP; CLIP-associated protein	Arabidopsis thaliana	YSGGSIDSDSGRK	Y(pS)GGSIDSDSGRK	704.791	2	1	35.1	23776212	other			abscisic acid	soluble fraction	LTQ-Orbitrap	seedlings		snrk2.2/2.3/2.6	Q8RWY6
AT2G20190.1	ATCLASP, CLASP; CLIP-associated protein	Arabidopsis thaliana	YSGGSIDSDSGR	YSGG(pS)ID(pS)DSGR	752.777	2	2	35.1	25561503	Mascot	61.85	-0.0634	ionizing radiation	total protein	LTQ-Orbitrap Velos	rosette	IMAC / TiO2	atm atr	Q8RWY6
AT2G20190.1	ATCLASP, CLASP; CLIP-associated protein	Arabidopsis thaliana	YSGGSIDSDSGRK	YSGG(pS)ID(pS)DSGR(K*)	888.875	2	2	35.1	25561503	Mascot	40.63	-0.5411	ionizing radiation	total protein	LTQ-Orbitrap Velos	rosette	IMAC / TiO2	atm atr	Q8RWY6
AT2G20190.1	ATCLASP, CLASP; CLIP-associated protein	Arabidopsis thaliana	SLDEQRSPK	(pS)LDEQRSPK	577.237	2	1	35.1		Mascot	23		nitrogen starvation / KCl supply	cytosol	LTQ-Orbitrap	cell culture	TiO2	col-0	Q8RWY6
AT2G20190.1	ATCLASP, CLASP; CLIP-associated protein	Arabidopsis thaliana	SSSLDLGVDPPSSR	S(pS)SLDLGVDPPSSR	748.835	2	1	35.1	23776212	other			abscisic acid	soluble fraction	LTQ-Orbitrap	seedlings		snrk2.2/2.3/2.6	Q8RWY6
AT2G20190.1	ATCLASP, CLASP; CLIP-associated protein	Arabidopsis thaliana	GSERSLESVLQSSK	GSER(pS)LESVLQSS(K*)	625.654	3	1	35.1	25561503	Mascot	26.22	0.9632	ionizing radiation	total protein	LTQ-Orbitrap Velos	rosette	IMAC / TiO2	atm atr	Q8RWY6
AT2G20190.1	ATCLASP, CLASP; CLIP-associated protein	Arabidopsis thaliana	SSSLDLGVDPPSSR	SS(pS)LDLGVDPPSSR	820.884	2	1	35.1	25561503	Mascot	64.36	-2.2534	ionizing radiation	total protein	LTQ-Orbitrap Velos	rosette	IMAC / TiO2	atm atr	Q8RWY6
AT2G20190.1	ATCLASP, CLASP; CLIP-associated protein	Arabidopsis thaliana	TSPNGSSENIEILDDLSPPHLEK	(t)(s)PNG(pS)SENIEILDDLSPPHLEK	884.72	3	2	35.1	20466843	Mascot	25	0.873001			LTQ-Orbitrap	cell culture	HAMMOC / IMAC	col-0	Q8RWY6
AT2G20190.1	ATCLASP, CLASP; CLIP-associated protein	Arabidopsis thaliana	SLDEQRSPK	(pS)LDEQRSPK	577.239	2	1	35.1		Mascot	19		nitrogen starvation / ammonium resupply	cytosol	LTQ-Orbitrap	cell culture	TiO2	col-0	Q8RWY6
AT2G20190.1	ATCLASP, CLASP; CLIP-associated protein	Arabidopsis thaliana	TSPNGSSENIEILDDLSPPHLEK	(pT)SPNGSSENIEILDDL(pS)PPHLEK	1326.58	2	2	35.1	23776212	other			abscisic acid	soluble fraction	LTQ-Orbitrap	seedlings		snrk2.2/2.3/2.6	Q8RWY6
AT2G20190.1	ATCLASP, CLASP; CLIP-associated protein	Arabidopsis thaliana	SSSLDLGVDPPSSR	(pS)SSLDLGVDPPSSR	748.835	2	1	35.1	23776212	other		0.0140335	abscisic acid	soluble fraction	LTQ-Orbitrap	seedlings		col-0	Q8RWY6
AT2G20190.1	ATCLASP, CLASP; CLIP-associated protein	Arabidopsis thaliana	SSSLDLGVDPPSSR	S(pS)SLDLGVDPPSSR	748.835	2	1	35.1	23776212	other		0.0140335	abscisic acid	soluble fraction	LTQ-Orbitrap	seedlings		col-0	Q8RWY6
AT2G20190.1	ATCLASP, CLASP; CLIP-associated protein	Arabidopsis thaliana	SSSLDLGVDPPSSR	SS(pS)LDLGVDPPSSR	748.835	2	1	35.1	23776212	other		0.0140335	abscisic acid	soluble fraction	LTQ-Orbitrap	seedlings		col-0	Q8RWY6
AT2G20190.1	ATCLASP, CLASP; CLIP-associated protein	Arabidopsis thaliana	SYDPSDAIGTSSEEGYAGASK	SYDPSDAIGT(pS)SEEGYAGASK	1086.44	2	1	35.1	23776212	other		0.00488643	abscisic acid	soluble fraction	LTQ-Orbitrap	seedlings		col-0	Q8RWY6
AT2G20190.1	ATCLASP, CLASP; CLIP-associated protein	Arabidopsis thaliana	SYDPSDAIGTSSEEGYAGASK	SYDPSDAIGTS(pS)EEGYAGASK	1086.44	2	1	35.1	23776212	other			abscisic acid	soluble fraction	LTQ-Orbitrap	seedlings		col-0	Q8RWY6
AT2G20190.1	ATCLASP, CLASP; CLIP-associated protein	Arabidopsis thaliana	SYDPSDAIGTSSEEGYAGASKK	SYDPSDAIGTSSEEG(pY)AGA(pS)KK	1190.47	2	2	35.1	23776212	other		0.00529943	abscisic acid	soluble fraction	LTQ-Orbitrap	seedlings		col-0	Q8RWY6
AT2G20190.1	ATCLASP, CLASP; CLIP-associated protein	Arabidopsis thaliana	TSPNGSSENIEILDDLSPPHLEK	(pT)(pS)PNGSSENIEILDDLSPPHLEK	1326.58	2	2	35.1	23776212	other		0.0153092	abscisic acid	soluble fraction	LTQ-Orbitrap	seedlings		col-0	Q8RWY6
AT2G20190.1	ATCLASP, CLASP; CLIP-associated protein	Arabidopsis thaliana	TSPNGSSENIEILDDLSPPHLEK	(pT)SPNG(pS)SENIEILDDLSPPHLEK	1326.58	2	2	35.1	23776212	other		0.0153092	abscisic acid	soluble fraction	LTQ-Orbitrap	seedlings		col-0	Q8RWY6
AT2G20190.1	ATCLASP, CLASP; CLIP-associated protein	Arabidopsis thaliana	TSPNGSSENIEILDDLSPPHLEK	(pT)SPNGS(pS)ENIEILDDLSPPHLEK	1326.58	2	2	35.1	23776212	other		0.0153092	abscisic acid	soluble fraction	LTQ-Orbitrap	seedlings		col-0	Q8RWY6
AT2G20190.1	ATCLASP, CLASP; CLIP-associated protein	Arabidopsis thaliana	TSPNGSSENIEILDDLSPPHLEK	(pT)SPNGSSENIEILDDL(pS)PPHLEK	1326.58	2	2	35.1	23776212	other		0.0153092	abscisic acid	soluble fraction	LTQ-Orbitrap	seedlings		col-0	Q8RWY6
AT2G20190.1	ATCLASP, CLASP; CLIP-associated protein	Arabidopsis thaliana	TSPNGSSENIEILDDLSPPHLEK	(pT)SPNGSSENIEILDDLSPPHLEK	1286.59	2	1	35.1	23776212	other		0.0161736	abscisic acid	soluble fraction	LTQ-Orbitrap	seedlings		col-0	Q8RWY6
AT2G20190.1	ATCLASP, CLASP; CLIP-associated protein	Arabidopsis thaliana	TSPNGSSENIEILDDLSPPHLEK	T(pS)PNG(pS)SENIEILDDLSPPHLEK	1326.58	2	2	35.1	23776212	other		0.0153092	abscisic acid	soluble fraction	LTQ-Orbitrap	seedlings		col-0	Q8RWY6
AT2G20190.1	ATCLASP, CLASP; CLIP-associated protein	Arabidopsis thaliana	TSPNGSSENIEILDDLSPPHLEK	T(pS)PNGS(pS)ENIEILDDLSPPHLEK	1326.58	2	2	35.1	23776212	other		0.0153092	abscisic acid	soluble fraction	LTQ-Orbitrap	seedlings		col-0	Q8RWY6
AT2G20190.1	ATCLASP, CLASP; CLIP-associated protein	Arabidopsis thaliana	TSPNGSSENIEILDDLSPPHLEK	T(pS)PNGSSENIEILDDL(pS)PPHLEK	1326.58	2	2	35.1	23776212	other		0.0153092	abscisic acid	soluble fraction	LTQ-Orbitrap	seedlings		col-0	Q8RWY6
AT2G20190.1	ATCLASP, CLASP; CLIP-associated protein	Arabidopsis thaliana	TSPNGSSENIEILDDLSPPHLEK	T(pS)PNGSSENIEILDDLSPPHLEK	1286.59	2	1	35.1	23776212	other		0.0161736	abscisic acid	soluble fraction	LTQ-Orbitrap	seedlings		col-0	Q8RWY6
AT2G20190.1	ATCLASP, CLASP; CLIP-associated protein	Arabidopsis thaliana	TSPNGSSENIEILDDLSPPHLEK	TSPNG(pS)(pS)ENIEILDDLSPPHLEK	1326.58	2	2	35.1	23776212	other		0.0153092	abscisic acid	soluble fraction	LTQ-Orbitrap	seedlings		col-0	Q8RWY6
AT2G20190.1	ATCLASP, CLASP; CLIP-associated protein	Arabidopsis thaliana	TSPNGSSENIEILDDLSPPHLEK	TSPNGS(pS)ENIEILDDLSPPHLEK	1286.59	2	1	35.1	23776212	other		0.0161736	abscisic acid	soluble fraction	LTQ-Orbitrap	seedlings		col-0	Q8RWY6
AT2G20190.1	ATCLASP, CLASP; CLIP-associated protein	Arabidopsis thaliana	SYDPSDAIGTSSEEGYAGASK	SYDPSDAIGTS(pS)EEGYAGASK	1086.44	2	1	35.1	23572148	Mascot	68	0.276388	abscisic acid	soluble fraction	LTQ-Orbitrap	leaf	TiO2	srk2dei	Q8RWY6
AT2G20190.1	ATCLASP, CLASP; CLIP-associated protein	Arabidopsis thaliana	ENSLFGGDADITEKPIEPIK	EN(pS)LFGGDADITEKPIEPIK	751.694	3	1	35.1	23572148	Mascot	25	-0.399634	abscisic acid	soluble fraction	LTQ-Orbitrap	leaf	TiO2	srk2dei	Q8RWY6
AT2G20190.1	ATCLASP, CLASP; CLIP-associated protein	Arabidopsis thaliana	SYDPSDAIGTSSEEGYAGASK	SYDPSDAIGT(pS)(pS)EEGYAGASK	1126.42	2	2	35.1	23572148	Mascot	52	-0.444282	abscisic acid	soluble fraction	LTQ-Orbitrap	leaf	TiO2	srk2dei	Q8RWY6
AT2G20190.1	ATCLASP, CLASP; CLIP-associated protein	Arabidopsis thaliana	SYDPSDAIGTSSEEGYAGASK	SYDPSDAIGTS(pS)EEGYAGASK	1086.44	2	1	35.1	23572148	Mascot	77	0.184259	abscisic acid	soluble fraction	LTQ-Orbitrap	leaf	TiO2	srk2dei	Q8RWY6
AT2G20190.1	ATCLASP, CLASP; CLIP-associated protein	Arabidopsis thaliana	TGISSASDLLNPK	TGIS(pS)ASDLLNPK	691.832	2	1	35.1	23572148	Mascot	37	0.289509	abscisic acid	soluble fraction	LTQ-Orbitrap	leaf	TiO2	srk2dei	Q8RWY6
AT2G20190.1	ATCLASP, CLASP; CLIP-associated protein	Arabidopsis thaliana	TSPNGSSENIEILDDLSPPHLEK	T(pS)PNG(pS)SENIEILDDLSPPHLEK	884.72	3	2	35.1	23572148	Mascot	50	-0.414916	abscisic acid	soluble fraction	LTQ-Orbitrap	leaf	TiO2	srk2dei	Q8RWY6
AT2G20190.1	ATCLASP, CLASP; CLIP-associated protein	Arabidopsis thaliana	SSSLDLGVDPPSSR	S(s)(s)LDLGVDPPSSR	748.835	2		35.1	23572148	Mascot	52	-0.267441	abscisic acid	soluble fraction	LTQ-Orbitrap	leaf	TiO2	srk2dei	Q8RWY6
AT2G20190.1	ATCLASP, CLASP; CLIP-associated protein	Arabidopsis thaliana	SSSLDLGVDPPSSR	SS(pS)LDLGVDPPSSR	748.835	2	1	35.1	23572148	Mascot	39	-0.735464	abscisic acid	soluble fraction	LTQ-Orbitrap	leaf	TiO2	srk2dei	Q8RWY6
AT2G20190.1	ATCLASP, CLASP; CLIP-associated protein	Arabidopsis thaliana	SYDPSDAIGTSSEEGYAGASK	SYDPSDAIGT(s)(s)EEGYAGASK	1086.44	2		35.1	23572148	Mascot	82	-1.05949	abscisic acid	soluble fraction	LTQ-Orbitrap	leaf	TiO2	srk2dei	Q8RWY6
AT2G20190.1	ATCLASP, CLASP; CLIP-associated protein	Arabidopsis thaliana	SYDPSDAIGTSSEEGYAGASK	SYDPSDAIGT(pS)(pS)EEGYAGASK	1126.42	2	2	35.1	23572148	Mascot	57	-1.02185	abscisic acid	soluble fraction	LTQ-Orbitrap	leaf	TiO2	srk2dei	Q8RWY6
AT2G20190.1	ATCLASP, CLASP; CLIP-associated protein	Arabidopsis thaliana	SYDPSDAIGTSSEEGYAGASK	SYDPSDAIG(t)(s)SEEGYAGASK	1126.42	2		35.1	23572148	Mascot	20	-0.533138	abscisic acid	soluble fraction	LTQ-Orbitrap	leaf	TiO2	srk2dei	Q8RWY6
AT2G20190.1	ATCLASP, CLASP; CLIP-associated protein	Arabidopsis thaliana	SYDPSDAIGTSSEEGYAGASK	SYDPSDAIGTS(pS)EEGYAGASK	1086.44	2	1	35.1	23572148	Mascot	79	-0.783101	abscisic acid	soluble fraction	LTQ-Orbitrap	leaf	TiO2	srk2dei	Q8RWY6
AT2G20190.1	ATCLASP, CLASP; CLIP-associated protein	Arabidopsis thaliana	SYDPSDAIGTSSEEGYAGASK	SYDPSDAIG(pT)S(pS)EEGYAGASK	1126.42	2	2	35.1	23572148	Mascot	24	0.0888563	abscisic acid	soluble fraction	LTQ-Orbitrap	leaf	TiO2	srk2dei	Q8RWY6
AT2G20190.1	ATCLASP, CLASP; CLIP-associated protein	Arabidopsis thaliana	SSSLDLGVDPPSSR	SS(pS)LDLGVDPPSSR	748.835	2	1	35.1	23660473	Sequest	3.515	0.0140335	Abscisic acid	total	LTQ-Orbitrap	seedlings	TiO2 polymac	col-0	Q8RWY6
AT2G20190.1	ATCLASP, CLASP; CLIP-associated protein	Arabidopsis thaliana	SYDPSDAIGTSSEEGYAGASK	SYDPSDAIGT(pS)SEEGYAGASK	1086.44	2	1	35.1	23660473	Sequest	4.865	0.00488643	Abscisic acid	total	LTQ-Orbitrap	seedlings	TiO2 polymac	col-0	Q8RWY6
AT2G20190.1	ATCLASP, CLASP; CLIP-associated protein	Arabidopsis thaliana	TSPNGSSENIEILDDLSPPHLEK	(pT)SPNGSSENIEILDDLSPPHLEK	1286.59	2	1	35.1	23660473	Sequest	3.68	0.0161736	Abscisic acid	total	LTQ-Orbitrap	seedlings	TiO2 polymac	col-0	Q8RWY6
AT2G20190.1	ATCLASP, CLASP; CLIP-associated protein	Arabidopsis thaliana	SSSLDLGVDPPSSR	SS(pS)LDLGVDPPSSR	748.835	2	1	35.1	23660473	other		0.0140335	mannitol	total	LTQ-Orbitrap	seedlings	TiO2 polymac	col-0	Q8RWY6
AT2G20190.1	ATCLASP, CLASP; CLIP-associated protein	Arabidopsis thaliana	SYDPSDAIGTSSEEGYAGASK	SYDPSDAIGT(pS)SEEGYAGASK	1086.44	2	1	35.1	23660473	other			mannitol	total	LTQ-Orbitrap	seedlings	TiO2 polymac	col-0	Q8RWY6
AT2G20190.1	ATCLASP, CLASP; CLIP-associated protein	Arabidopsis thaliana	TSPNGSSENIEILDDLSPPHLEK	(pT)SPNGSSENIEILDDLSPPHLEK	1286.59	2	1	35.1	23660473	other		0.0161736	mannitol	total	LTQ-Orbitrap	seedlings	TiO2 polymac	col-0	Q8RWY6
AT2G20190.1	ATCLASP, CLASP; CLIP-associated protein	Arabidopsis thaliana	TSPNGSSENIEILDDLSPPHLEK	TSPNG(pS)SENIEILDDLSPPHLEK	1286.59	2	1	35.1	23660473	other			mannitol	total	LTQ-Orbitrap	seedlings	TiO2 polymac	col-0	Q8RWY6
AT2G20190.1	ATCLASP, CLASP; CLIP-associated protein	Arabidopsis thaliana	SLDEQRSPK	(pS)LDEQRSPK	577.237	2	1	35.1		Mascot	19		nitrogen starvation	cytosol	LTQ-Orbitrap	cell culture	TiO2	col-0	Q8RWY6
AT2G20190.1	ATCLASP, CLASP; CLIP-associated protein	Arabidopsis thaliana	YSGGSIDSDSGRK	(pY)SGGSIDSDSGRK	704.791	2	1	35.1	23776212	other			abscisic acid	soluble fraction	LTQ-Orbitrap	seedlings		snrk2.2/2.3/2.6	Q8RWY6
AT2G20190.1	ATCLASP, CLASP; CLIP-associated protein	Arabidopsis thaliana	SSSLDLGVDPPSSR	(s)(s)(s)LDLGVDPP(s)(s)R	748.836	2	1	35.1	19376835	Mascot	51.15	-0.721375	end of night	total	LTQ-Orbitrap	rosette	TiO2 or Fe-IMAC	col-0	Q8RWY6
AT2G20190.1	ATCLASP, CLASP; CLIP-associated protein	Arabidopsis thaliana	YSGGSIDSDSGRK	YSGGSID(pS)DSGRK	704.791	2	1	35.1	23776212	other			abscisic acid	soluble fraction	LTQ-Orbitrap	seedlings		snrk2.2/2.3/2.6	Q8RWY6
AT2G20190.1	ATCLASP, CLASP; CLIP-associated protein	Arabidopsis thaliana	SSSLDLGVDPPSSR	(s)(s)(s)LDLGVDPP(s)(s)R	748.835	2	1	35.1	19376835	Mascot	40.38	0.14664	end of day	total	LTQ-Orbitrap	rosette	TiO2 or Fe-IMAC	col-0	Q8RWY6
AT2G20190.1	ATCLASP, CLASP; CLIP-associated protein	Arabidopsis thaliana	SYDPSDAIGTSSEEGYAGASK	SYDPSDAIGTS(pS)EEGYAGASK	1086.44	2	1	35.1	23776212	other		0.00488643	abscisic acid	soluble fraction	LTQ-Orbitrap	seedlings		snrk2.2/2.3/2.6	Q8RWY6
AT2G20190.1	ATCLASP, CLASP; CLIP-associated protein	Arabidopsis thaliana	SLESVLQSSK	(pS)LESVLQSS(K*)	723.379	2	1	35.1	25561503	Mascot	55.96	1.2269	ionizing radiation	total protein	LTQ-Orbitrap Velos	rosette	IMAC / TiO2	atm atr	Q8RWY6
AT2G20190.1	ATCLASP, CLASP; CLIP-associated protein	Arabidopsis thaliana	TSPNGSSENIEILDDLSPPHLEK	TSPNG(s)(s)ENIEILDDL(pS)PPHLEK	1326.58	2	2	35.1	20466843	Mascot	26	-1.86924			LTQ-Orbitrap	cell culture	HAMMOC / IMAC	col-0	Q8RWY6
AT2G20190.1	ATCLASP, CLASP; CLIP-associated protein	Arabidopsis thaliana	SSSLDLGVDPPSSR	SS(pS)LDLGVDPPSSR	748.83	2	1	35.1	20466843	Mascot	67	6.75691			LTQ-Orbitrap	cell culture	HAMMOC / IMAC	col-0	Q8RWY6
AT2G20190.1	ATCLASP, CLASP; CLIP-associated protein	Arabidopsis thaliana	SYDPSDAIGTSSEEGYAGASK	SYDPSDAIGT(pS)SEEGYAGASK	1086.44	2	1	35.1	23776212	other			abscisic acid	soluble fraction	LTQ-Orbitrap	seedlings		snrk2.2/2.3/2.6	Q8RWY6
AT2G20190.1	ATCLASP, CLASP; CLIP-associated protein	Arabidopsis thaliana	SSSLDLGVDPPSSR	SS(pS)LDLGVDPPSSR	600.962	3	1	35.1		other					LTQ-Orbitrap Velos	seedling	trypsin		Q8RWY6
AT2G20190.1	ATCLASP, CLASP; CLIP-associated protein	Arabidopsis thaliana	SSSLDLGVDPPSSR	SS(pS)LDLGVDPPSSR	600.962	3	1	35.1		other					TiO2	seedling	trypsin		Q8RWY6
AT2G20190.1	ATCLASP, CLASP; CLIP-associated protein	Arabidopsis thaliana	SSSLDLGVDPPSSR	SS(pS)LDLGVDPPSSR	748.835	2	1	35.1	23111157	Sequest	4.192	0.0140335	nitrate starvation / nitrate resupply	total protein	LTQ	seedlings	Ti-IMAC	col-0	Q8RWY6
AT2G20190.1	ATCLASP, CLASP; CLIP-associated protein	Arabidopsis thaliana	SLDEQRSPK	(pS)LDEQRSPK	577.235	2	1	35.1		Mascot	18		nitrogen starvation / nitrate resupply	cytosol	LTQ-Orbitrap	cell culture	TiO2	col-0	Q8RWY6
AT2G20190.1	ATCLASP, CLASP; CLIP-associated protein	Arabidopsis thaliana	SSSLDLGVDPPSSR	(s)(s)(s)LDLGVDPP(s)(s)R	748.835	2	1	35.1	19376835	Mascot	37.79	0.053161	end of night	total	LTQ-Orbitrap	rosette	TiO2 or Fe-IMAC	col-0	Q8RWY6
AT2G20190.1	ATCLASP, CLASP; CLIP-associated protein	Arabidopsis thaliana	TSPNGSSENIEILDDLSPPHLEK	TSPNGS(pS)ENIEILDDL(pS)PPHLEK	1326.58	2	2	35.1	23776212	other			abscisic acid	soluble fraction	LTQ-Orbitrap	seedlings		snrk2.2/2.3/2.6	Q8RWY6
AT2G20190.1	ATCLASP, CLASP; CLIP-associated protein	Arabidopsis thaliana	TSPNGSSENIEILDDLSPPHLEK	(t)(s)PNG(s)(s)ENIEILDDL(s)PPHLEK	858.066	3	1	35.1	21768351	Mascot	72.26	-0.700768	none	soluble fraction	LTQ-Orbitrap	rosette	IMAC / TiO2	stn8	Q8RWY6
AT2G20190.1	ATCLASP, CLASP; CLIP-associated protein	Arabidopsis thaliana	IKSYDPSDAIGTSSEEGYAGASKK	IK(s)(y)DP(s)DAIG(t)(s)(s)EEG(y)AGA(s)KK	847.718	3	1	35.1	21768351	Mascot	97.44	-0.623208	none	membranes	LTQ-Orbitrap	rosette	IMAC / TiO2	col-0	Q8RWY6
AT2G20190.1	ATCLASP, CLASP; CLIP-associated protein	Arabidopsis thaliana	NGLNLTSVDSLEGR	NGLNLTSVD(pS)LEGR	850.404	2	1	35.1	25561503	Mascot	75.99	-0.3118	ionizing radiation	total protein	LTQ-Orbitrap Velos	rosette	IMAC / TiO2	atm atr	Q8RWY6
AT2G20190.1	ATCLASP, CLASP; CLIP-associated protein	Arabidopsis thaliana	TSPNGSSENIEILDDLSPPHLEK	(pT)SPNGS(pS)ENIEILDDLSPPHLEK	1326.58	2	2	35.1	23776212	other			abscisic acid	soluble fraction	LTQ-Orbitrap	seedlings		snrk2.2/2.3/2.6	Q8RWY6
AT2G20190.1	ATCLASP, CLASP; CLIP-associated protein	Arabidopsis thaliana	IKSYDPSDAIGTSSEEGYAGASKK	IK(s)(y)DP(s)DAIG(t)(s)(s)EEG(y)AGA(s)KK	847.718	3	1	35.1	19376835	Mascot	97.3	-0.623208		total	LTQ-Orbitrap	seedlings	TiO2 or Fe-IMAC	col-0	Q8RWY6
AT2G20190.1	ATCLASP, CLASP; CLIP-associated protein	Arabidopsis thaliana	IKSYDPSDAIGTSSEEGYAGASKK	IK(s)(y)DP(s)DAIG(t)(s)(s)EEG(y)AGA(s)KK	847.643	3	1	35.1	19376835	Inspect	1.645			total	LTQ-Orbitrap	seedlings	TiO2 or Fe-IMAC	col-0	Q8RWY6
AT2G20190.1	ATCLASP, CLASP; CLIP-associated protein	Arabidopsis thaliana	SSSLDLGVDPPSSR	(s)(s)(s)LDLGVDPP(s)(s)R	748.835	2	1	35.1	19376835	Mascot	46.79	-0.561127	end of day	total	LTQ-Orbitrap	rosette	TiO2 or Fe-IMAC	col-0	Q8RWY6
AT2G20190.1	ATCLASP, CLASP; CLIP-associated protein	Arabidopsis thaliana	TSPNGSSENIEILDDLSPPHLEK	T(pS)PNGSSENIEILDDL(pS)PPHLEK	1326.58	2	2	35.1	20466843	Mascot	44	-1.86924			LTQ-Orbitrap	cell culture	HAMMOC / IMAC	col-0	Q8RWY6
AT2G20190.1	ATCLASP, CLASP; CLIP-associated protein	Arabidopsis thaliana	YSGGSIDSDSGRK	YSGG(pS)IDSDSGRK	704.791	2	1	35.1	23776212	other			abscisic acid	soluble fraction	LTQ-Orbitrap	seedlings		snrk2.2/2.3/2.6	Q8RWY6
AT2G20190.1	ATCLASP, CLASP; CLIP-associated protein	Arabidopsis thaliana	RHASPSVR	RHA(pS)PSVR	378.528	3	1	35.1	25561503	Mascot	28.97	0.8178	ionizing radiation	total protein	LTQ-Orbitrap Velos	rosette	IMAC / TiO2	atm atr	Q8RWY6
AT2G20190.1	ATCLASP, CLASP; CLIP-associated protein	Arabidopsis thaliana	SYDPSDAIGTSSEEGYAGASK	SYDPSDAIGT(pS)(pS)EEGYAGASK	1126.42	2	2	35.1	23111157	Sequest	4.257	0.0175856	nitrate starvation / nitrate resupply	total protein	LTQ	seedlings	Ti-IMAC	col-0	Q8RWY6
AT2G20190.1	ATCLASP, CLASP; CLIP-associated protein	Arabidopsis thaliana	HASPSVR	HA(pS)PSVR	417.187	2	1	35.1	23776212	other			abscisic acid	soluble fraction	LTQ-Orbitrap	seedlings		snrk2.2/2.3/2.6	Q8RWY6
AT2G20190.1	ATCLASP, CLASP; CLIP-associated protein	Arabidopsis thaliana	TSPNGSSENIEILDDLSPPHLEK	(pT)SPNGSSENIEILDDLSPPHLEK	1286.59	2	1	35.1	23776212	other			abscisic acid	soluble fraction	LTQ-Orbitrap	seedlings		snrk2.2/2.3/2.6	Q8RWY6
AT4G33240.1	FAB1A; 1-phosphatidylinositol-4-phosphate 5-kinases;zinc ion binding;1-phosphatidylinositol-3-phosphate 5-kinases	Arabidopsis thaliana	SPTSLAKILGIYQVSSK	pS)P(pT)(pS)LAKILGIYQV(pS)(pS)K	1096.43	2	5	30.4.1	22060019	Mascot	16	-3.00538	full nutrition	cytosol	LTQ-Orbitrap	seedlings	TiO2	col-0	Q0WUR5
AT4G33240.1	FAB1A; 1-phosphatidylinositol-4-phosphate 5-kinases;zinc ion binding;1-phosphatidylinositol-3-phosphate 5-kinases	Arabidopsis thaliana	SPTSLAKILGIYQVSSK	pS)P(pT)(pS)LAKILGIYQV(pS)(pS)K	1096.43	2	5	30.4.1	22060019	Mascot	18	-3.02362	nitrogen starvation / KCl supply	cytosol	LTQ-Orbitrap	seedlings	TiO2	col-0	Q0WUR5
AT4G33240.1	FAB1A; 1-phosphatidylinositol-4-phosphate 5-kinases;zinc ion binding;1-phosphatidylinositol-3-phosphate 5-kinases	Arabidopsis thaliana	CAANSIPSPSDETK	CAAN(pS)IPSPSDETK	778.82	2	1	30.4.1	22060019	Mascot	21		nitrogen starvation	cytosol	LTQ-Orbitrap	seedlings	TiO2	col-0	Q0WUR5
AT4G33240.1	FAB1A; 1-phosphatidylinositol-4-phosphate 5-kinases;zinc ion binding;1-phosphatidylinositol-3-phosphate 5-kinases	Arabidopsis thaliana	LDSGGSFSLFDSVNLLSLNSLSDLSVDMSR	LD(pS)GG(pS)F(pS)LFD(pS)VNLL(pS)LN(pS)L(pS)DLSVD(oxM)SR	626.051	6	7	30.4.1		Mascot	22	9.13109	isoxabene	plasma membrane	LTQ-Orbitrap	seedlings	TiO2	col-0	Q0WUR5
AT4G33240.1	FAB1A; 1-phosphatidylinositol-4-phosphate 5-kinases;zinc ion binding;1-phosphatidylinositol-3-phosphate 5-kinases	Arabidopsis thaliana	NVSLEKLSDEKVK	NV(pS)LEKLSDEKVK	523.603	3	1	30.4.1	24043427	Mascot	57.82	-1.02999	ethylene	soluble fraction	Q-TOF	rosettes	TiO2 or Fe-IMAC	ctr1-1; rcn1-1	Q0WUR5
AT4G33240.1	FAB1A; 1-phosphatidylinositol-4-phosphate 5-kinases;zinc ion binding;1-phosphatidylinositol-3-phosphate 5-kinases	Arabidopsis thaliana	NVSLEK	NV(pS)LEK	459.925	3	1	30.4.1		other					LTQ-Orbitrap Velos	seedling	trypsin		Q0WUR5
AT4G33240.1	FAB1A; 1-phosphatidylinositol-4-phosphate 5-kinases;zinc ion binding;1-phosphatidylinositol-3-phosphate 5-kinases	Arabidopsis thaliana	NVSLEK	NV(pS)LEK	459.925	3	1	30.4.1		other					TiO2	seedling	trypsin		Q0WUR5
AT4G33240.1	FAB1A; 1-phosphatidylinositol-4-phosphate 5-kinases;zinc ion binding;1-phosphatidylinositol-3-phosphate 5-kinases	Arabidopsis thaliana	SPTSLAKILGIYQVSSK	pS)P(pT)(pS)LAKILGIYQV(pS)(pS)K	1096.43	2	5	30.4.1	22060019	Mascot	18	-3.04186	nitrogen starvation / ammonium resupply	cytosol	LTQ-Orbitrap	seedlings	TiO2	col-0	Q0WUR5
AT5G04200.1	AtMC9, MC9; metacaspase 9	Arabidopsis thaliana	ETILSRFGFK	ETIL(pS)RFGFK	426.55	3	1	29.5	20466843	Mascot	26	-5.06462			LTQ-Orbitrap	cell culture	HAMMOC / IMAC	col-0	Q9FYE1
AT5G06140.1	SNX1, ATSNX1; sorting nexin 1	Arabidopsis thaliana	SPSSHPYLSVSVTDPVK	SPSSHP(pY)LSVSVTDPVK	955.384	2	1	35.1	23328941	Mascot	30		auxin	total protein	LTQ-Orbitrap	roots	Ti4+	col-0	Q9FG38
AT5G06140.1	SNX1, ATSNX1; sorting nexin 1	Arabidopsis thaliana	NISGSMQSPR	NISGS(oxM)Q(pS)PR	586.742	2	1	35.1	19376835	Mascot	54.11	0.0516561	end of day	total	LTQ-Orbitrap	rosette	TiO2 or Fe-IMAC	col-0	Q9FG38
AT5G06140.1	SNX1, ATSNX1; sorting nexin 1	Arabidopsis thaliana	NISGSMQSPR	NISGSMQ(pS)PR	578.74	2	1	35.1	20466843	Mascot	21	7.71119			LTQ-Orbitrap	cell culture	HAMMOC / IMAC	col-0	Q9FG38
AT5G06140.1	SNX1, ATSNX1; sorting nexin 1	Arabidopsis thaliana	SPSSHPYLSVSVTDPVK	(s)P(s)(s)HP(y)L(s)V(s)V(t)DPVK	940.446	2	1	35.1	21768351	Mascot	69.84	-0.736025	none	soluble fraction	LTQ-Orbitrap	rosette	IMAC / TiO2	stn8	Q9FG38
AT5G06140.1	SNX1, ATSNX1; sorting nexin 1	Arabidopsis thaliana	SPSSHPYLSVSVTDPVK	SP(s)(s)HPYLSVSVTDPVK	627.3	3	1	35.1	20466843	Mascot	33	-0.907548			LTQ-Orbitrap	cell culture	HAMMOC / IMAC	col-0	Q9FG38
AT5G06140.1	SNX1, ATSNX1; sorting nexin 1	Arabidopsis thaliana	NISGSMQSPR	NISGS(oxM)Q(pS)PR	586.744	2	1	35.1	23328941	Mascot	23	-4.2262	auxin	total protein	LTQ-Orbitrap	roots	Ti4+	col-0	Q9FG38
AT5G06140.1	SNX1, ATSNX1; sorting nexin 1	Arabidopsis thaliana	NISGSMQSPR	NISGSMQ(pS)PR	578.744	2	1	35.1	18463617	Mascot	21	-0.52		total	LTQ-Orbitrap	cell culture	TiO2	col-0	Q9FG38
AT5G06140.1	SNX1, ATSNX1; sorting nexin 1	Arabidopsis thaliana	NISGSMQSPR	NISGSMQ(pS)PR	650.795	2	1	35.1	25561503	Mascot	41.04	-0.8274	ionizing radiation	total protein	LTQ-Orbitrap Velos	rosette	IMAC / TiO2	atm atr	Q9FG38
AT5G06140.1	SNX1, ATSNX1; sorting nexin 1	Arabidopsis thaliana	SPSSHPYLSVSVTDPVK	(pS)PSSHPYLSVSVTDPVK	941.984	2	1	35.1	19376835	Inspect	1.093			total	LTQ-Orbitrap	seedlings	TiO2 or Fe-IMAC	col-0	Q9FG38
AT5G06140.1	SNX1, ATSNX1; sorting nexin 1	Arabidopsis thaliana	NISGSMQSPR	NISGSMQ(pS)PR	578.744	2	1	35.1	23328941	Mascot	22	1.31804	auxin	total protein	LTQ-Orbitrap	roots	Ti4+	col-0	Q9FG38
AT5G06140.1	SNX1, ATSNX1; sorting nexin 1	Arabidopsis thaliana	SPSSHPYLSVSVTDPVK	(pS)PSSHPYLSVSVTDPV(K*)	723.367	3	1	35.1	25561503	Mascot	45.95	-0.5037	ionizing radiation	total protein	LTQ-Orbitrap Velos	rosette	IMAC / TiO2	atm atr	Q9FG38
AT5G06140.1	SNX1, ATSNX1; sorting nexin 1	Arabidopsis thaliana	SPSSHPYLSVSVTDPVK	SPSSHP(pY)LSVSVTDPVK	627.3	3	1	35.1	20466843	Mascot	26	-0.907548			LTQ-Orbitrap	cell culture	HAMMOC / IMAC	col-0	Q9FG38
AT5G06140.1	SNX1, ATSNX1; sorting nexin 1	Arabidopsis thaliana	NISGSMQSPR	NISGS(oxM)Q(pS)PR	586.742	2	1	35.1	19376835	Mascot	32.53	-0.255123	end of night	total	LTQ-Orbitrap	rosette	TiO2 or Fe-IMAC	col-0	Q9FG38
AT5G06140.1	SNX1, ATSNX1; sorting nexin 1	Arabidopsis thaliana	NISGSMQSPR	NISGSMQ(pS)PR	578.744	2	1	35.1	23111157	Sequest	3.189	-0.00257661	nitrate starvation / nitrate resupply	total protein	LTQ	seedlings	Ti-IMAC	col-0	Q9FG38
AT5G06140.1	SNX1, ATSNX1; sorting nexin 1	Arabidopsis thaliana	NISGSMQSPR	NISGSMQ(pS)PR	578.745	2	1	35.1	23572148	Mascot	34	0.519267	abscisic acid	soluble fraction	LTQ-Orbitrap	leaf	TiO2	srk2dei	Q9FG38
AT5G06140.1	SNX1, ATSNX1; sorting nexin 1	Arabidopsis thaliana	SPSSHPYLSVSVTDPVK	SPSSHP(pY)LSVSVTDPVK	940.445	2	1	35.1	23660473	other		0.0143643	mannitol	total	LTQ-Orbitrap	seedlings	TiO2 polymac	col-0	Q9FG38
AT5G06140.1	SNX1, ATSNX1; sorting nexin 1	Arabidopsis thaliana	SPSSHPYLSVSVTDPVK	SP(s)(s)HPYLSVSVTDPVK	627.298	3	1	35.1	18463617	Mascot	33	-1.6		total	LTQ-Orbitrap	cell culture	TiO2	col-0	Q9FG38
AT5G06140.1	SNX1, ATSNX1; sorting nexin 1	Arabidopsis thaliana	NISGSMQSPR	NISGSMQ(pS)PR	730.845	2	1	35.1		other					LTQ-Orbitrap Velos	seedling	trypsin		Q9FG38
AT5G06140.1	SNX1, ATSNX1; sorting nexin 1	Arabidopsis thaliana	NISGSMQSPR	NISGSMQ(pS)PR	730.845	2	1	35.1		other					TiO2	seedling	trypsin		Q9FG38
AT5G06140.1	SNX1, ATSNX1; sorting nexin 1	Arabidopsis thaliana	SPSSHPYLSVSVTDPVK	SPS(pS)HPYLSVSVTDPVK	723.371	3	1	35.1	22438062	Mascot	57.22		iron deficiency	total protein	LTQ-Orbitrap	roots	TiO2	col-0	Q9FG38
AT5G06140.1	SNX1, ATSNX1; sorting nexin 1	Arabidopsis thaliana	SPSSHPYLSVSVTDPVK	(pS)PSSHPYLSVSVTDPVK	940.45	2	1	35.1	20466843	Mascot	24	-4.77666			LTQ-Orbitrap	cell culture	HAMMOC / IMAC	col-0	Q9FG38
AT5G06140.1	SNX1, ATSNX1; sorting nexin 1	Arabidopsis thaliana	SPSSHPYLSVSVTDPVK	(pS)PSSHPYLSVSVTDPVK	955.384	2	1	35.1	23328941	Mascot	30		auxin	total protein	LTQ-Orbitrap	roots	Ti4+	col-0	Q9FG38
AT5G07120.1	SNX2b; sorting nexin 2B	Arabidopsis thaliana	SPSSLSSDYIK	SP(pS)SLSSDYIK	632.279	2	1	35.1	23776212	other		0.00792182	abscisic acid	soluble fraction	LTQ-Orbitrap	seedlings		snrk2.2/2.3/2.6	B9DFS6
AT5G07120.1	SNX2b; sorting nexin 2B	Arabidopsis thaliana	SPSSLSSDYIK	SP(pS)SLSSDYIK	632.279	2	1	35.1	19376835	Mascot	38.27	-0.396488		total	LTQ-Orbitrap	seedlings	TiO2 or Fe-IMAC	col-0	B9DFS6
AT5G07120.1	SNX2b; sorting nexin 2B	Arabidopsis thaliana	SPSSLSSDYIK	SP(pS)SLSSDYIK	632.279	2	1	35.1	23111157	Sequest	0.76224	0.00792182	nitrate starvation / nitrate resupply	total protein	LTQ	seedlings	Ti-IMAC	col-0	B9DFS6
AT5G07120.1	SNX2b; sorting nexin 2B	Arabidopsis thaliana	SPSSLSSDYIK	SP(pS)SLSSDYI(K*)	776.381	2	1	35.1	25561503	Mascot	45.74	-0.1793	ionizing radiation	total protein	LTQ-Orbitrap Velos	rosette	IMAC / TiO2	atm atr	B9DFS6
AT5G07120.1	SNX2b; sorting nexin 2B	Arabidopsis thaliana	SPSSLSSDYIK	SP(pS)SLSSDYIK	632.279	2	1	35.1	21768351	Mascot	40.86	-0.744436	none	soluble fraction	LTQ-Orbitrap	rosette	IMAC / TiO2	stn8	B9DFS6
AT5G07120.1	SNX2b; sorting nexin 2B	Arabidopsis thaliana	SAMSTLFDSRHPSIVVTPADSDPLFAPPSYYSESRSPR	SAMSTLFDSRHPSIVVTPADSDPLFAPPSYYSE(pS)RSPR	1062.75	4	1	35.1	23172892	other		0.026048	DEX induction MEK2DD	soluble fraction	LTQ-Orbitrap	seedlings	MOAC_TiO2	GVG::FLAG-MEK2DD	B9DFS6
AT5G07120.1	SNX2b; sorting nexin 2B	Arabidopsis thaliana	SPSSLSSDYIK	(pS)PSSLSSDYIK	632.28	2	1	35.1	20466843	Mascot	34	-1.8041			LTQ-Orbitrap	cell culture	HAMMOC / IMAC	col-0	B9DFS6
AT5G07120.1	SNX2b; sorting nexin 2B	Arabidopsis thaliana	SAMSTLFDSRHPSIVVTPADSDPLFAPPSYYSESRSPR	SAMSTLFDSRHPSIVVTPADSDPLFAPPSYYSESR(pS)PR	1062.75	4	1	35.1	23172892	other		-0.16269	DEX induction MEK2DD	soluble fraction	LTQ-Orbitrap	seedlings	MOAC_TiO2	GVG::FLAG-MEK2DD	B9DFS6
AT5G07120.1	SNX2b; sorting nexin 2B	Arabidopsis thaliana	SPSSLSSDYIK	SP(pS)SLSSDYIK	632.28	2	1	35.1	21768351	Mascot	42.07	-1.06075	none	soluble fraction	LTQ-Orbitrap	rosette	IMAC / TiO2	col-0	B9DFS6
AT5G07120.1	SNX2b; sorting nexin 2B	Arabidopsis thaliana	SPSSLSSDYIK	SP(pS)SLSSDYIK	632.28	2	1	35.1	19376835	Mascot	41.54	-1.69338		total	LTQ-Orbitrap	seedlings	TiO2 or Fe-IMAC	col-0	B9DFS6
AT5G07120.1	SNX2b; sorting nexin 2B	Arabidopsis thaliana	SPSSLSSDYIK	(pS)PSSLSSDYIK	632.278	2	1	35.1	18463617	Mascot	34	-0.79		total	LTQ-Orbitrap	cell culture	TiO2	col-0	B9DFS6
AT5G07120.1	SNX2b; sorting nexin 2B	Arabidopsis thaliana	SAMSTLFDSRHPSIVVTPADSDPLFAPPSYYSESRSPR	SAMSTLFDSRHPSIVVTPADSDPLFAPPSYYSESR(pS)PR	1062.75	4	1	35.1	23172892	other		-0.16269	DEX induction MEK2DD	soluble fraction	LTQ-Orbitrap	seedlings	MOAC_TiO2	GVG::FLAG-MEK2DD	B9DFS6
AT5G07120.1	SNX2b; sorting nexin 2B	Arabidopsis thaliana	SPSSLSSDYIK	(pS)PSSLSSDYI(K*)	776.38	2	1	35.1	25561503	Mascot	42.38	-0.6513	ionizing radiation	total protein	LTQ-Orbitrap Velos	rosette	IMAC / TiO2	atm atr	B9DFS6
AT5G07120.1	SNX2b; sorting nexin 2B	Arabidopsis thaliana	SPSSLSSDYIK	SP(pS)SLSSDYIK	624.659	3	1	35.1		other					LTQ-Orbitrap Velos	seedling	trypsin		B9DFS6
AT5G07120.1	SNX2b; sorting nexin 2B	Arabidopsis thaliana	SPSSLSSDYIK	SP(pS)SLSSDYIK	624.659	3	1	35.1		other					TiO2	seedling	trypsin		B9DFS6
AT5G07120.1	SNX2b; sorting nexin 2B	Arabidopsis thaliana	SPSSLSSDYIK	SP(pS)SLSSDYIK	632.279	2	1	35.1	23572148	Mascot	60	0.0792052	abscisic acid	soluble fraction	LTQ-Orbitrap	leaf	TiO2	srk2dei	B9DFS6
AT5G07120.1	SNX2b; sorting nexin 2B	Arabidopsis thaliana	SPSSLSSDYIK	SP(pS)SLSSDYIK	632.279	2	1	35.1	23572148	Mascot	50	0.0792052	abscisic acid	soluble fraction	LTQ-Orbitrap	leaf	TiO2	srk2dei	B9DFS6
AT5G07120.1	SNX2b; sorting nexin 2B	Arabidopsis thaliana	SPSSLSSDYIK	SPS(pS)LSSDYIK	632.279	2	1	35.1	23572148	Mascot	51	0.396026	abscisic acid	soluble fraction	LTQ-Orbitrap	leaf	TiO2	srk2dei	B9DFS6
AT5G07120.1	SNX2b; sorting nexin 2B	Arabidopsis thaliana	QSVSNDWGGSKPPVVEEDK	QSV(pS)NDWGGSKPPVVEEDK	713.319	3	1	35.1	23572148	Mascot	27	-0.280776	abscisic acid	soluble fraction	LTQ-Orbitrap	leaf	TiO2	srk2dei	B9DFS6
AT5G07120.1	SNX2b; sorting nexin 2B	Arabidopsis thaliana	SPSSLSSDYIK	SP(pS)SLSSDYIK	632.279	2	1	35.1	23572148	Mascot	52	0.316821	abscisic acid	soluble fraction	LTQ-Orbitrap	leaf	TiO2	srk2dei	B9DFS6
AT5G07120.1	SNX2b; sorting nexin 2B	Arabidopsis thaliana	SPSSLSSDYIK	SPSSLS(pS)DYIK	632.279	2	1	35.1	23572148	Mascot	48	-0.316821	abscisic acid	soluble fraction	LTQ-Orbitrap	leaf	TiO2	srk2dei	B9DFS6
AT5G07120.1	SNX2b; sorting nexin 2B	Arabidopsis thaliana	SPSSLSSDYIK	SP(pS)SLSSDYIK	632.279	2	1	35.1	23660473	other		0.00792182	mannitol	total	LTQ-Orbitrap	seedlings	TiO2 polymac	col-0	B9DFS6
AT5G07120.1	SNX2b; sorting nexin 2B	Arabidopsis thaliana	SPSSLSSDYIK	SP(pS)SLSSDYIK	632.28	2	1	35.1	20466843	Mascot	60	-1.8041			LTQ-Orbitrap	cell culture	HAMMOC / IMAC	col-0	B9DFS6
AT5G07120.1	SNX2b; sorting nexin 2B	Arabidopsis thaliana	SPSSLSSDYIK	SP(pS)SLSSDYIK	632.279	2	1	35.1	18463617	Mascot	60	0.16		total	LTQ-Orbitrap	cell culture	TiO2	col-0	B9DFS6
AT5G58440.1	SNX2a; sorting nexin 2A	Arabidopsis thaliana	SAMSTLSNVR	SA(oxM)(pS)TLSNVR	653.304	2	1	35.1	25561503	Mascot	30.59	1.1897	ionizing radiation	total protein	LTQ-Orbitrap Velos	rosette	IMAC / TiO2	atm atr	Q8L5Z7
AT5G58440.1	SNX2a; sorting nexin 2A	Arabidopsis thaliana	SPSSSSSDYIK	(pS)PSSSSSDYIK	619.253	2	1	35.1	21768351	Mascot	43.26	-0.869905	none	membranes	LTQ-Orbitrap	rosette	IMAC / TiO2	col-0	Q8L5Z7
AT5G58440.1	SNX2a; sorting nexin 2A	Arabidopsis thaliana	SPSSSSSDYIK	SP(pS)SSSSDYIK	619.252	2	1	35.1	18463617	Mascot	45	-0.65		total	LTQ-Orbitrap	cell culture	TiO2	col-0	Q8L5Z7
AT5G58440.1	SNX2a; sorting nexin 2A	Arabidopsis thaliana	SPSSSSSDYIK	(s)P(s)(s)(s)(s)(s)D(y)IK	619.254	2	1	35.1	19376835	Mascot	51.33	-2.0326		total	LTQ-Orbitrap	seedlings	TiO2 or Fe-IMAC	col-0	Q8L5Z7
AT5G58440.1	SNX2a; sorting nexin 2A	Arabidopsis thaliana	SPSSSSSDYIK	(s)P(s)(s)(s)(s)(s)D(y)IK	619.253	2	1	35.1	21768351	Mascot	50.19	-0.546935	none	soluble fraction	LTQ-Orbitrap	rosette	IMAC / TiO2	stn8	Q8L5Z7
AT5G58440.1	SNX2a; sorting nexin 2A	Arabidopsis thaliana	SPSSSSSDYIK	SPS(pS)SSSDYIK	619.252	2	1	35.1	18463617	Mascot	37	-0.81		total	LTQ-Orbitrap	cell culture	TiO2	col-0	Q8L5Z7
AT5G58440.1	SNX2a; sorting nexin 2A	Arabidopsis thaliana	SPSSSSSDYIK	SP(pS)SSSSDYIK	615.976	3	1	35.1		other					LTQ-Orbitrap Velos	seedling	trypsin		Q8L5Z7
AT5G58440.1	SNX2a; sorting nexin 2A	Arabidopsis thaliana	SPSSSSSDYIK	SP(pS)SSSSDYIK	615.976	3	1	35.1		other					TiO2	seedling	trypsin		Q8L5Z7
AT5G58440.1	SNX2a; sorting nexin 2A	Arabidopsis thaliana	SPSSSSSDYIK	(s)P(s)(s)(s)(s)(s)D(y)IK	619.253	2	1	35.1	21768351	Mascot	51.32	-0.143223	none	membranes	LTQ-Orbitrap	rosette	IMAC / TiO2	stn8	Q8L5Z7
AT5G58440.1	SNX2a; sorting nexin 2A	Arabidopsis thaliana	SPSSSSSDYIK	(pS)PSSSSSDYIK	619.253	2	1	35.1	21768351	Mascot	41.45	-0.49849	none	soluble fraction	LTQ-Orbitrap	rosette	IMAC / TiO2	stn8	Q8L5Z7
AT5G58440.1	SNX2a; sorting nexin 2A	Arabidopsis thaliana	SPSSSSSDYIK	(s)P(s)(s)(s)(s)(s)D(y)IK	619.253	2	1	35.1	19376835	Mascot	45.53	0.438123	end of day	total	LTQ-Orbitrap	rosette	TiO2 or Fe-IMAC	col-0	Q8L5Z7
AT5G58440.1	SNX2a; sorting nexin 2A	Arabidopsis thaliana	SPSSSSSDYIK	(s)P(s)(s)(s)(s)(s)D(y)IK	619.254	2	1	35.1	21768351	Mascot	50.89	-2.0326	none	soluble fraction	LTQ-Orbitrap	rosette	IMAC / TiO2	col-0	Q8L5Z7
AT5G58440.1	SNX2a; sorting nexin 2A	Arabidopsis thaliana	SPSSSSSDYIK	(pS)PSSSSSDYIK	619.253	2	1	35.1	19376835	Mascot	48.05	-0.466193	end of night	total	LTQ-Orbitrap	rosette	TiO2 or Fe-IMAC	col-0	Q8L5Z7
AT5G58440.1	SNX2a; sorting nexin 2A	Arabidopsis thaliana	SPSSSSSDYIK	(pS)PSSSSSDYIK	619.253	2	1	35.1	21768351	Mascot	49.12	-0.563084	none	soluble fraction	LTQ-Orbitrap	rosette	IMAC / TiO2	col-0	Q8L5Z7
AT5G58440.1	SNX2a; sorting nexin 2A	Arabidopsis thaliana	SPSSSSSDYIK	(pS)PSSSSSDYI(K*)	763.354	2	1	35.1	25561503	Mascot	44.79	-0.6375	ionizing radiation	total protein	LTQ-Orbitrap Velos	rosette	IMAC / TiO2	atm atr	Q8L5Z7
AT5G58440.1	SNX2a; sorting nexin 2A	Arabidopsis thaliana	SPSSSSSDYIK	(pS)PSSSSSDYIK	619.253	2	1	35.1	19376835	Mascot	32.83	-0.433896	end of night	total	LTQ-Orbitrap	rosette	TiO2 or Fe-IMAC	col-0	Q8L5Z7
AT5G58440.1	SNX2a; sorting nexin 2A	Arabidopsis thaliana	SPSSSSSDYIK	(s)P(s)(s)(s)(s)(s)D(y)IK	619.253	2	1	35.1	19376835	Mascot	38.41	-0.740717	end of night	total	LTQ-Orbitrap	rosette	TiO2 or Fe-IMAC	col-0	Q8L5Z7
AT5G58440.1	SNX2a; sorting nexin 2A	Arabidopsis thaliana	SPSSSSSDYIK	SPS(pS)SSSDYIK	619.25	2	1	35.1	20466843	Mascot	37	4.58829			LTQ-Orbitrap	cell culture	HAMMOC / IMAC	col-0	Q8L5Z7
AT5G58440.1	SNX2a; sorting nexin 2A	Arabidopsis thaliana	SPSSSSSDYIK	(pS)PSSSSSDYIK	619.252	2	1	35.1	19376835	Mascot	33.49	0.728796	end of day	total	LTQ-Orbitrap	rosette	TiO2 or Fe-IMAC	col-0	Q8L5Z7
AT5G58440.1	SNX2a; sorting nexin 2A	Arabidopsis thaliana	SPSSSSSDYIK	(pS)PSSSSSDYIK	618.742	2	1	35.1	19376835	Inspect	1.476		end of night	total	LTQ-Orbitrap	rosette	TiO2 or Fe-IMAC	col-0	Q8L5Z7
AT5G58440.1	SNX2a; sorting nexin 2A	Arabidopsis thaliana	SPSSSSSDYIK	SP(pS)SSSSDYIK	619.253	2	1	35.1	23660473	Sequest	2.57	0.00324391	Abscisic acid	total	LTQ-Orbitrap	seedlings	TiO2 polymac	col-0	Q8L5Z7
AT5G58440.1	SNX2a; sorting nexin 2A	Arabidopsis thaliana	SPSSSSSDYIK	SP(pS)SSSSDYIK	619.253	2	1	35.1	23660473	other		0.00324391	mannitol	total	LTQ-Orbitrap	seedlings	TiO2 polymac	col-0	Q8L5Z7
AT5G58440.1	SNX2a; sorting nexin 2A	Arabidopsis thaliana	SPSSSSSDYIK	(pS)PSSSSSDYIK	619.253	2	1	35.1	19376835	Mascot	34.83	-0.530787	end of night	total	LTQ-Orbitrap	rosette	TiO2 or Fe-IMAC	col-0	Q8L5Z7
AT5G58440.1	SNX2a; sorting nexin 2A	Arabidopsis thaliana	SPSSSSSDYIK	SP(pS)SSSSDYIK	619.25	2	1	35.1	20466843	Mascot	45	4.58829			LTQ-Orbitrap	cell culture	HAMMOC / IMAC	col-0	Q8L5Z7
AT5G58440.1	SNX2a; sorting nexin 2A	Arabidopsis thaliana	SPSSSSSDYIK	SP(pS)SSSSDYIK	619.253	2	1	35.1	23111157	Sequest	0.79349	0.00324391	nitrate starvation / nitrate resupply	total protein	LTQ	seedlings	Ti-IMAC	col-0	Q8L5Z7
AT5G58440.1	SNX2a; sorting nexin 2A	Arabidopsis thaliana	SPSSSSSDYIK	SPS(pS)SSSDYIK	619.253	2	1	35.1	23776212	other			abscisic acid	soluble fraction	LTQ-Orbitrap	seedlings		snrk2.2/2.3/2.6	Q8L5Z7
AT5G58440.1	SNX2a; sorting nexin 2A	Arabidopsis thaliana	SPSSSSSDYIK	SP(pS)SSSSDYI(K*)	763.354	2	1	35.1	25561503	Mascot	42.01	-0.6375	ionizing radiation	total protein	LTQ-Orbitrap Velos	rosette	IMAC / TiO2	atm atr	Q8L5Z7
AT5G58440.1	SNX2a; sorting nexin 2A	Arabidopsis thaliana	SPSSSSSDYIK	(pS)PSSSSSDYIK	619.253	2	1	35.1	23776212	other		0.00324391	abscisic acid	soluble fraction	LTQ-Orbitrap	seedlings		snrk2.2/2.3/2.6	Q8L5Z7
